# Supplementary material for: Single-Particle ICP-MS/MS Application for Routine Screening of Nanoparticles Present in Powder-Based Facial Cosmetics
Source: Nanomaterials (Basel). 2023 Sep 30;13(19):2681. doi: 10.3390/nano13192681 (PMC10574118; doi:10.3390/nano13192681)
Supplement: Supplementary file 1 [file nanomaterials-13-02681-s001.zip]

Archive with 1 entries (1 files):
- nanomaterials-2585218-supplementary.pdf
